# Supplementary material for: Host Lifeform Shapes Phyllospheric Microbiome Assembly in Mountain Lake: Deterministic Selection and Stochastic Colonization Dynamics
Source: Microorganisms. 2025 Apr 23;13(5):960. doi: 10.3390/microorganisms13050960 (PMC12113992; doi:10.3390/microorganisms13050960)
Supplement: Supplementary file 1 [file microorganisms-13-00960-s001.zip]

Archive with 1 entries (1 files):
- microorganisms-3579220-supplementary.pdf
